# Supplementary material for: Novel Microorganisms Contribute to Biosulfidogenesis in the Deep Layer of an Acidic Pit Lake
Source: Front Bioeng Biotechnol. 2022 Jul 13;10:867321. doi: 10.3389/fbioe.2022.867321 (PMC9326234; doi:10.3389/fbioe.2022.867321)
Supplement: Supplementary file 3 [file DataSheet1.xlsx]

## Sheet: Table S1
Table S1. General statistics and taxonomic GTDB classification of 43 metagenome assembled genomes (MAGs) from the deep layer of Cueva de la Mora obtained after DAStool and dRep. MAGs are grouped by GTDB classification and average nucleotide identity > 96.5% (in both directions). Comp = completeness, Cont = contamination, Het = heterogeinity, Q-sc = Quality score as (Comp - 5*Cont). The MAG with t…
MAG_original name	Comp	Cont	Het	Q-sc	GTDB classification	ANI	1	2	3	4	5	6	7	8	9	10	11	12	13	14	15	16	17	18	19	20	21	22	23	24	25	26	27	28	29	30	31	32	33	34	35	36	37	38	39	40	41	42	43
CM35run1_metabat_7.fa	87.73	0.81	0	83.68	d__Archaea;p__Thermoplasmatota;c__Thermoplasmata;o__Thermoplasmatales;f__Thermoplasmataceae;g__;s__	1	99.9999	99.9196	99.9334	99.8566
CM35_coassembly_metabat_1.fa	94.31	0.81	0	90.26		2	99.9876	100	99.9984	99.9387
CM35run3_metabat_36.fa	95.12	0.81	0	91.07		3	99.9533	99.9217	100	99.9453
CM35run2_metabat_1.fa	91.09	0.81	0	87.04		4	99.6217	99.6185	99.6287	100
CM35_coassembly_metabat_12.fa	76.71	0	0	76.71	d__Archaea;p__Nanoarchaeota;c__Nanoarchaeia;o__Woesearchaeales;f__UBA525;g__UBA153;s__	5					100	99.8006
maxbinCM35run3MB_P95_M1500_M40_029.fa	75.71	1.39	0	68.76		6					99.5807	100
CM35_coassembly_metabat_13.fa	90.09	2.59	33.33	77.14	d__Bacteria;p__Actinobacteriota;c__Thermoleophilia;o__BMS3ABIN01;f__BMS3ABIN01;g__;s__	7							100
CM35run3_metabat_6.fa	88.43	0	0	88.43	d__Bacteria;p__Dormibacterota;c__Dormibacteria;o__UBA8260;f__UBA8260;g__;s__	8								100	99.8632	99.6413
CM35_coassembly_metabat_48.fa	88.43	0	0	88.43		9								99.9195	100	99.6734
maxbinCM35run1MB_P95_M1500_M40_019.fa	77.04	1.85	50	67.79		10								99.1194	98.8958	100
CM35_coassembly_metabat_50.fa	87.33	3.63	40	69.18	d__Archaea;p__Thermoplasmatota;c__Thermoplasmata;o__Thermoplasmatales;f__GCA-001856825;g__GCA-001856825;s__	11											99.9999	99.7683
maxbinCM35run3MB_P95_M1500_M40_016.fa	78.22	4.19	50	57.27		12											99.5853	100
CM35run1_metabat_8.fa	97.69	2.2	25	86.69	d__Bacteria;p__Chloroflexota;c__Dehalococcoidia;o__SZUA-161;f__SZUA-161;g__;s__	13													100	99.934	99.9339	99.831
CM35_coassembly_metabat_51.fa	97.69	2.97	33.33	82.84		14													99.9876	100	99.9973	99.9491
CM35run3_metabat_35.fa	96.44	1.98	50	86.54		15													99.9871	99.9897	100	99.9766
CM35run2_metabat_9.fa	88.28	3.14	50	72.58		16													99.7171	99.6309	99.6844	100
maxbinCM35run3MB_P95_M1500_M40_019.fa	93.9	5.08	6.25	68.5	d__Bacteria;p__SZUA-79;c__;o__;f__;g__;s__	17																	100	99.7389	99.8035
CM35_coassembly_metabat_56.fa	96.34	4.27	0	74.99		18																	99.6734	100	99.8358
CM35run1_metabat_6.fa	92.24	4.07	0	71.89		19																	99.6104	99.5377	100
CM35run2_metabat_4.fa	96.26	1.89	33.33	86.81	d__Bacteria;p__Nitrospirota;c__Thermodesulfovibrionia;o__Thermodesulfovibrionales;f__JdFR-88;g__;s__	20																				100	99.5007	99.4522	99.5133
CM35run1_metabat_13.fa	86.67	1.82	0	77.57		21																				99.8695	100	99.8387	99.8336
CM35_coassembly_metabat_63.fa	100	1.36	0	93.2		22																				99.9731	99.9803	100	99.9398
maxbinCM35run3MB_P95_M1500_M40_012.fa	98.08	2.27	0	86.73		23																				99.9392	99.9289	99.9445	100
maxbinCM35_coassembly_008.fa	87.64	2.87	75	73.29	d__Bacteria;p__Actinobacteriota;c__Thermoleophilia;o__BMS3ABIN01;f__BMS3ABIN01;g__;s__	24																								100	99.7934	99.7228	99.5553
CM35run3_metabat_29.fa	90.66	2.01	66.67	80.61		25																								99.8049	99.9999	99.6297	99.6489
CM35run1_metabat_12.fa	86.78	0.86	0	82.48		26																								99.7962	99.7847	100	99.7532
CM35run2_metabat_19.fa	88.79	2.16	33.33	77.99		27																								99.6744	99.673	99.6995	100
CM35run1_metabat_23.fa	76.91	12.5	31.82	14.41	d__Archaea;p__Thermoplasmatota;c__Thermoplasmata;o__Thermoplasmatales;f__GCA-001856825;g__GCA-001856825;s__	28																												99.9202	98.4176	97.9314
CM35run2_metabat_6.fa	84.15	10.61	25	31.1		29																												98.6965	100	98.2083
maxbinCM35-ss_coassembly_bin002.fa	78.16	2.78	63.64	64.26		30																												98.3991	98.3882	100
CM35run3_metabat_23.fa	91.55	1	66.67	86.55	d__Bacteria;p__Desulfobacterota;c__Desulfomonilia;o__Desulfomonilales;f__Desulfomonilaceae;g__;s__	31																															100
CM35run3_metabat_8.fa	76.79	0	0	76.79	d__Archaea;p__Micrarchaeota;c__Micrarchaeia;o__Micrarchaeales;f__Micrarchaeaceae;g__UBA12276;s__	32																																100	99.9067
CM35_coassembly_metabat_3.fa	76.79	0	0	76.79		33																																99.9941	100
maxbinCM35run2MB_P95_M1500_M40_001.fa	77.4	4.63	55.56	54.25	d__Archaea;p__Thermoplasmatota;c__Thermoplasmata;o__Thermoplasmatales;f__GCA-001856825;g__GCA-001856825;s__	34																																		100	98.8696	98.6785	98.3421
maxbinCM35run1MB_P95_M1500_M40_001.fa	77.98	5.44	66.67	50.78		35																																		98.5187	100	98.4845	98.4279
maxbinCM35run2-ss_001.fa	84.75	1.61	100	76.7		36																																		98.8084	98.9378	100	99.319
maxbinCM35run3-ss_001.fa	94.35	3.23	60	78.2		37																																		98.7656	98.4846	99.2243	100
maxbinCM35_coassembly_022.fa	95.31	5.34	16.67	68.61	d__Archaea;p__Crenarchaeota;c__Nitrososphaeria;o__Nitrososphaerales;f__UBA183;g__UBA183;s__	38																																						100
maxbinCM35_coassembly_032.fa	75.13	0.16	100	74.33	d__Bacteria;p__Patescibacteria;c__Paceibacteria;o__UBA6257;f__Colwellbacteraceae;g__;s__	39																																							100
maxbinCM35run3MB_P95_M1500_M40_033.fa	88.51	6.31	14.29	56.96	d__Archaea;p__Crenarchaeota;c__Nitrososphaeria;o__Nitrososphaerales;f__;g__;s__	40																																								100	99.315
maxbinCM35_coassembly_033.fa	91.1	5.83	33.33	61.95		41																																								99.6261	99.9999
maxbinCM35_coassembly_039.fa	95.71	2.48	100	83.31	d__Bacteria;p__Chloroflexota;c__Dehalococcoidia;o__SM23-28-2;f__;g__;s__	42																																										100
maxbinCM35_coassembly_070.fa	80.82	4.27	0	59.47	d__Bacteria;p__Acidobacteriota;c__Acidobacteriae;o__;f__;g__;s__	43																																											100

## Sheet: Table S2_SIFig1
Table S2. General statistics and taxonomic information of the 18 selected MAGs from the deep layer of Cueva de la Mora.
MAG_original name	NAME used for publication	GTDB_Classification	Classification Method	Note	AA Percent	RED Value	NCBI_Prok Classification	Genome relatedness	16S rRNA	RDP ckassfication based on the 16S rRNA	Average coverage MG1	Mapped reads MG1	RA based on mapped reads to coassembly MG1	Average coverage MG2	Mapped reads MG2	RA based on mapped reads to coassembly MG2	Average MG1_MG2	STD	Marker Lineage	Comp	Cont	# predicted genes	Coding density (%)	# contigs	N50 (bp)	Total length (bp)	GC content (%)
maxbinCM35_coassembly.070.fa	ACI_09	d__Bacteria;p__Acidobacteriota;c__Acidobacteriae;o__;f__;g__;s__	Placement	taxonomic novelty determined using RED	78.37	0.519037	d: Bacteria; p: Acidobacteria; c: Acidobacteriia	Acidobacterium capsulatum ATCC 51196 NC 012483T (45.67% AAI)	0		10.2977	223894	0.637387	4.47121	107538	0.439244	0.538316	0.0990715	k__Bacteria	78.25	2.14	3183	85.1714	714	5057	3153187	56.8931
CM35run1_metabat.12.fa	ACT_02	d__Bacteria;p__Actinobacteriota;c__Thermoleophilia;o__BMS3ABIN01;f__BMS3ABIN01;g__;s__	Placement	taxonomic novelty determined using RED	91.01	0.796186	d: Bacteria p: Actinobacteria	Adlercreutzia equolifaciens DSM 19450 NC 022567T (42.55% AAI)	0		101.093	1185605	3.37521	40.324	516865	2.11116	2.74319	0.632025	p__Actinobacteria	86.78	0.86	1703	88.3581	103	21843	1748910	58.2343
CM35_coassembly_metabat.13.fa	ACT_11	d__Bacteria;p__Actinobacteriota;c__Thermoleophilia;o__BMS3ABIN01;f__BMS3ABIN01;g__;s__	Placement	taxonomic novelty determined using RED	90.16	0.790813	d: Bacteria; p: Firmicutes	Thermincola potens JR NC 014152 (42.84% AAI)	0		14.3893	190678	0.542827	8.2805	121777	0.497404	0.520116	0.0227115	p__Actinobacteria	90.09	2.59	1888	87.8275	122	23440	1991240	57.4763
CM35run1_metabat.8.fa	CHL_03	d__Bacteria;p__Chloroflexota;c__Dehalococcoidia;o__SZUA-161;f__SZUA-161;g__;s__	Placement	taxonomic novelty determined using RED	88.15	0.75532	d: Bacteria; p: Chloroflexi	Dehalococcoides mccartyi VS NC 013552 (43.83% AAI)	1	k141_131600:1-1080(+) domain Bacteria (100.0% confidence); phylum Chloroflexi (97.0% confidence); class Dehalococcoidia (95.0% confidence); order Dehalococcoidales (95.0% confidence); family Dehalococcoidaceae (95.0% confidence); genus Dehalococcoides (93.0% confidence)	51.3876	963798	2.74377	35.0217	725330	2.96265	2.85321	0.10944	k__Bacteria	97.69	1.98	2836	86.4591	113	38572	2766684	51.3121
maxbinCM35_coassembly.039.fa	CHL_20	d__Bacteria;p__Chloroflexota;c__Dehalococcoidia;o__SM23-28-2;f__;g__;s__	Placement	taxonomic novelty determined using RED	84.38	0.637672	d: Bacteria; p: Chloroflexi; c: Tepidiformia	Tepidiforma bonchosmolovskayae NZ CP042829T (45.41% AAI)	1	k141_227417:1-956(-) domain Bacteria (100.0% confidence); phylum Actinobacteria (47.0% confidence); class Acidimicrobiia (37.0% confidence); order Acidimicrobiales (37.0% confidence); family Iamiaceae (36.0% confidence); genus Aquihabitans (33.0% confidence)	14.2766	295778	0.842028	8.92251	199597	0.815264	0.828646	0.0133824	k__Bacteria	95.21	1.9	3164	88.4212	367	12195	2972003	70.1897
CM35_coassembly_metabat.48.fa	DOR_08	d__Bacteria;p__Dormibacterota;c__Dormibacteria;o__UBA8260;f__UBA8260;g__;s__	Placement	taxonomic novelty determined using RED	93.79	0.83271	d: Bacteria; p: Chloroflexi	Sphaerobacter thermophilus DSM 20745 NC 013523T (41.55% AAI)	1	k141_77482:4615-6118(-) domain Bacteria (100.0% confidence); phylum Chloroflexi (28.000000000000004% confidence); class Caldilineae (23.0% confidence); order Caldilineales (23.0% confidence); family Caldilineaceae (23.0% confidence); genus Litorilinea (23.0% confidence)	28.5561	270318	0.769548	16.6873	176676	0.721642	0.745595	0.0239532	k__Bacteria	88.43	0	1441	92.2839	72	31.231	1405724	62.7962
CM35_coassembly_metabat.63.fa	NIT_04	d__Bacteria;p__Nitrospirota;c__Thermodesulfovibrionia;o__Thermodesulfovibrionales;f__JdFR-88;g__;s__	Placement	taxonomic novelty determined using RED	95.16	0.823956	d: Bacteria; p: Proteobacteria	Thermodesulfovibrio yellowstonii DSM_11347_NC_011296 (45.97% AAI)	0		56.9433	952423	2.71138	30.4218	561076	2.29174	2.50156	0.20982	k__Bacteria	100	1.36	2344	89.9249	42	93081	2434658	55.6833
maxbinCM35_coassembly.032.fa	PAT_13	d__Bacteria;p__Patescibacteria;c__Paceibacteria;o__UBA6257;f__Colwellbacteraceae;g__;s__	Placement	taxonomic novelty determined using RED	63.04	0.853235	d: Bacteria	Listeria innocua Clip11262 NC 003212 (37.34% AAI)	0		18.9508	69865	0.198893	10.9757	44441	0.181521	0.190207	0.00868602	k__Bacteria	75.13	0.16	667	89.8114	102	7652	586412	47.8831
CM35run3_metabat.23.fa	PRO_05	d__Bacteria;p__Desulfobacterota;c__Desulfomonilia;o__Desulfomonilales;f__Desulfomonilaceae;g__;s__	Placement	taxonomic novelty determined using RED	88.71	0.806373	d: Bacteria; p: Proteobacteria	Desulfobacca acetoxidans DSM 11109 NC 015388T (44.12% AAI)	0		23.8526	545834	1.55389	6.95272	176480	0.720841	1.13737	0.416527	c__Deltaproteobacteria	91.55	0.36	3335	88.7207	480	8602	3322057	46.4123
CM35_coassembly_metabat.56.fa	PRO_16	d__Bacteria;p__SZUA-79;c__;o__;f__;g__;s__	Placement	taxonomic novelty determined using RED	93.04	0.384857	d: Bacteria; p: Proteobacteria	Geobacter sulfurreducens NZ AP017912 (41.7% AAI)	1	k141_204948:3987-5553(-) domain Bacteria (100.0% confidence); phylum Proteobacteria (65.0% confidence); class Deltaproteobacteria (65.0% confidence); order Myxococcales (45.0% confidence); family Phaselicystidaceae (17.0% confidence); genus Phaselicystis (17.0% confidence)	35.8909	578801	1.64775	23.4697	425826	1.73931	1.69353	0.0457808	k__Bacteria	94.07	0.84	2256	91.0021	71	59.191	2321201	42.0195
maxbinCM35_coassembly.022.fa	CRE_07	d__Archaea;p__Crenarchaeota;c__Nitrososphaeria;o__Nitrososphaerales;f__UBA183;g__UBA183;s__	Placement	taxonomic novelty determined using RED	79.9	0.922629	Not_classified	-	0		33.1251	298288	0.849174	19.9263	190786	0.779275	0.814224	0.0349496	k__Archaea	91.42	4.37	1657	90.9382	70	39100	1408168
maxbinCM35_coassembly.033.fa	CRE_19	d__Archaea;p__Crenarchaeota;c__Nitrososphaeria;o__Nitrososphaerales;f__;g__;s__	Placement	taxonomic classification fully defined by topology	84.04	0.585972	d: Archaea; p: Thaumarchaeota	Candidatus Nitrosocaldus islandicus NZ CP024014 (41.99% AAI)	1	k141_51045:1-852(-) domain Archaea (100.0% confidence); phylum Thaumarchaeota (100.0% confidence); class Nitrososphaerales (100.0% confidence); order Nitrososphaerales (100.0% confidence); family Nitrososphaeraceae (100.0% confidence); genus Nitrososphaera (100.0% confidence)	17.3668	335023	0.953752	9.60461	203784	0.832366	0.893059	0.0606932	k__Archaea	93.85	5.83	3137	86.1159	318	13898	2873259	47.1243
maxbinCM35run3-ss.001.fa	EUR_01	d__Archaea;p__Thermoplasmatota;c__Thermoplasmata;o__Thermoplasmatales;f__GCA-001856825;g__GCA-001856825;s__	Placement	taxonomic novelty determined using RED	85.4	0.934341	Not_classified	-	1	NODE_838_length_1512_cov_14.969115:42-1474(+) domain Archaea (100.0% confidence); phylum Euryarchaeota (100.0% confidence); class Thermoplasmata (100.0% confidence); order Thermoplasmatales (100.0% confidence); family Cuniculiplasmataceae (92.0% confidence); genus Cuniculiplasma (92.0% confidence)	532.528	4130363	11.7584	329.273	2794988	11.4163	11.5873	0.171079	p__Euryarchaeota	94.62	2.42	1382	90.7334	198	9815	1218383
CM35_coassembly_metabat.1.fa	EUR_06	d__Archaea;p__Thermoplasmatota;c__Thermoplasmata;o__Thermoplasmatales;f__Thermoplasmataceae;g__;s__	Placement	taxonomic novelty determined using RED	92.58	0.770748	d: Archaea; p: Euryarchaeota; c: Thermoplasmata	Picrophilus torridus DSM 9790 NC 005877T (45.57% AAI)	1	k141_214761:15956-16638(-) domain Archaea (100.0% confidence); phylum Euryarchaeota (100.0% confidence); class Thermoplasmata (100.0% confidence); order Thermoplasmatales (100.0% confidence); family Cuniculiplasmataceae (89.0% confidence); genus Cuniculiplasma (89.0% confidence)	80.582	523860	1.49134	51.7422	390770	1.59612	1.54373	0.0523905	p__Euryarchaeota	95.39	0.81	1539	88.2979	25	106357	1473470	44.3799
maxbinCM35-ss_coassembly.002.fa	EUR_14	d__Archaea;p__Thermoplasmatota;c__Thermoplasmata;o__Thermoplasmatales;f__GCA-001856825;g__GCA-001856825;s__	Placement	taxonomic novelty determined using RED	75	0.932209	Not_classified	-	0		303.709	2760857	7.85968	178.024	1782096	7.27906	7.56937	0.29031	p__Euryarchaeota	78.97	2.29	1548	90.1349	297	6017	1348483
CM35_coassembly_metabat.50.fa	EUR_15	d__Archaea;p__Thermoplasmatota;c__Thermoplasmata;o__Thermoplasmatales;f__GCA-001856825;g__GCA-001856825;s__	Placement	taxonomic novelty determined using RED	79.76	0.92354	Not_classified	-	0		77.2851	1109437	3.15837	48.4979	744790	3.04213	3.10025	0.0581213	p__Euryarchaeota	87.33	3.63	2450	88.3194	222	17841	2201663
CM35_coassembly_metabat.3.fa	MIC_10	d__Archaea;p__Micrarchaeota;c__Micrarchaeia;o__Micrarchaeales;f__Micrarchaeaceae;g__UBA12276;s__	Placement	taxonomic novelty determined using RED	66.86	0.831045	d: Archaea; p: Candidatus Micrarchaeota	Candidatus Mancarchaeum acidiphilum NZ CP019964 (42.69% AAI)	1	k141_453825:30689-31416(-) domain Archaea (100.0% confidence); phylum Woesearchaeota (41.0% confidence); class Woesearchaeota Incertae Sedis AR20 (25.0% confidence); order Woesearchaeota Incertae Sedis AR20 (25.0% confidence); family Woesearchaeota Incertae Sedis AR20 (25.0% confidence); genus Woesearchaeota Incertae Sedis AR20 (25.0% confidence)	42.4091	238876	0.680038	25.6378	158153	0.645984	0.663011	0.0170273	k__Archaea	76.79	0	939	90.6078	41	30218	55792	54.0219
CM35_coassembly_metabat.12.fa	NAN_12	d__Archaea;p__Nanoarchaeota;c__Nanoarchaeia;o__Woesearchaeales;f__UBA525;g__UBA153;s__	Placement	taxonomic novelty determined using RED	60.5	0.87937	d: Archaea	archaeon GW2011 AR15 CP010425 (41.82% AAI)	0		19.0837	142057	0.404412	10.8168	87259	0.356414	0.380413	0.0239989	k__Archaea	71.73	0	1084	82.7029	103	13907	1102318	61.5578

## Sheet: TableS3_SI_Figure2
Table S3. Pathway level analysis showing the completeness of each pathway per metagenome assembled genome (MAG) according to the number of blocks shown per pathway by KEGG mapper. Gene level analysis showing the normalized abundance of genes (MG) and transcripts (MT) as TPM values
PATHWAY LEVEL ANALYSIS
CARBON METABOLISMS				Pathway	ACI_09	ACT_02	ACT_11	CHL_03	CHL_20	DOR_08	NIT_04	PAT_13	PRO_05	PRO_16	CRE_07	CRE_19	EUR_01	EUR_06	EUR_14	EUR_15	MIC_10	NAN_12
				Glycolysis (Blocks = 9)	7	9	9	9	7	8	8	6	7	9	2	6	2	6	5	6	5	5
				Glycolysis (% Completeness)	77.7778	100	100	100	77.7778	88.8889	88.8889	66.6667	77.7778	100	22.2222	66.6667	22.2222	66.6667	55.5556	66.6667	55.5556	55.5556
				Gluconeogenesis (Blocks = 7)	6	5	6	6	5	5	6	5	5	6	3	5	4	7	7	7	5	5
				Gluconeogenesis (% Completeness)	85.7143	71.4286	85.7143	85.7143	71.4286	71.4286	85.7143	71.4286	71.4286	85.7143	42.8571	71.4286	57.1429	100	100	100	71.4286	71.4286
				TCA (Blocks = 8)	3	3	2	5	6	6	3	0	5	6	2	5	3	4	2	2	1	1
				TCA (% Completeness)	37.5	37.5	25	62.5	75	75	37.5	0	62.5	75	25	62.5	37.5	50	25	25	12.5	12.5
				PPP(ox) (Blocks = 2)	2	1	1	0	1	2	2	0	2	2	2	0	0	0	0	0	0	0
				PPP(ox) (% Completeness)	100	50	50	0	50	100	100	0	100	100	100	0	0	0	0	0	0	0
				PPP(non-ox) (Blocks = 4)	4	4	4	4	4	4	4	1	4	4	1	4	3	3	2	2	1	1
				PPP(non-ox) (% Completeness)	100	100	100	100	100	100	100	25	100	100	25	100	75	75	50	50	25	25
				Methane_met (Blocks = 5)	1	1	1	2	0	1	1	0	0	1	0	1	1	0	1	0	0	0
				Methane_met (% Completeness)	20	20	20	40	0	20	20	0	0	20	0	20	20	0	20	0	0	0
				CBB(Blocks = 11)	5	5	5	8	5	5	7	6	7	7	6	6	4	5	3	3	1	3
				CBB (% Completeness)	45.4545	45.4545	45.4545	72.7273	45.4545	45.4545	63.6364	54.5455	63.6364	63.6364	54.5455	54.5455	36.3636	45.4545	27.2727	27.2727	9.09091	27.2727
				WL (Blocks = 7)	2	5	5	5	0	1	5	0	4	2	1	0	0	0	0	0	0	0
				WL (% Completeness)	28.5714	71.4286	71.4286	71.4286	0	14.2857	71.4286	0	57.1429	28.5714	14.2857	0	0	0	0	0	0	0
				rTCA (Blocks = 10)	4	4	3	5	5	5	3	0	6	6	3	6	4	5	4	3	0	1
				rTCA (% Completeness)	40	40	30	50	50	50	30	0	60	60	30	60	40	50	40	30	0	10
				Dicarboxylate-hydroxybutirate cyle (Blocks = 13)	2	4	4	7	4	2	3	1	7	7	4	5	3	5	4	4	0	1
				Dicarboxylate-hydroxybutirate cyle (% Completeness)	15.3846	30.7692	30.7692	53.8462	30.7692	15.3846	23.0769	7.69231	53.8462	53.8462	30.7692	38.4615	23.0769	38.4615	30.7692	30.7692	0	7.69231
				beta_Ox (Blocks = 3)	3	0	0	3	2	2	1	0	2	3	1	1	1	1	1	1	0	0
				beta_Ox (% Completeness)	100	0	0	100	66.6667	66.6667	33.3333	0	66.6667	100	33.3333	33.3333	33.3333	33.3333	33.3333	33.3333	0	0
GENE-LEVEL ANALYSIS
Category	Gene	KO	MTorMG	Function	ACI_09	ACT_02	ACT_11	CHL_03	CHL_20	DOR_08	NIT_04	PAT_13	PRO_05	SZU16	CRE_07	CRE_19	EUR_01	EUR_06	EUR_14	EUR_15	MIC_10	NAN_12
Acetogenesis	acdA	K01905	MG	acetyl coenzyme A synthetase (ADP forming), alpha domain	0	0	0	459.564	616.773	0	815.205		1212.22	787.969	766.992	649.15	1189.74	0	0	212.783	1377.78	0
Acetogenesis	acdA	K01905	MT	acetyl coenzyme A synthetase (ADP forming), alpha domain	0	0	0	2.2121	0	0	6.06664		0	0	0	0	2.39414	0	0	0.854551	0	0
Wood Ljungdahl pathway WB	cdhDE	K00194	MG	acetyl-CoA decarbonylase/synthase, CODH/ACS complex subunit delta	0	1176.56	742.381	464.725	0	0	778.249		0	0	0	0	0	0	0	0	0	0
Wood Ljungdahl pathway WB	cdhDE	K00194	MT	acetyl-CoA decarbonylase/synthase, CODH/ACS complex subunit delta	0	8.73146	0	0	0	0	8.69552		0	0	0	0	0	0	0	0	0	0
Wood Ljungdahl pathway WB	cdhDE	K00197	MG	acetyl-CoA decarbonylase/synthase, CODH/ACS complex subunit gamma	0	1222.07	657.497	568.033	0	0	696.973		913.772	0	0	0	0	0	0	0	0	0
Wood Ljungdahl pathway WB	cdhDE	K00197	MT	acetyl-CoA decarbonylase/synthase, CODH/ACS complex subunit gamma	0	0	0	6.64366	0	0	0		93.242	0	0	0	0	0	0	0	0	0
3HP/4HB	abfD	K14534	MG	4-hydroxybutyryl-CoA dehydratase / vinylacetyl-CoA-Delta-isomerase	0	0	0	1731.28	0	0	0		2214.02	1191.09	0	0	0	0	0	0	0	0
3HP/4HB	abfD	K14534	MT	4-hydroxybutyryl-CoA dehydratase / vinylacetyl-CoA-Delta-isomerase	0	0	0	13.7625	0	0	0		0	3.62514	0	0	0	0	0	0	0	0
Wood Ljungdahl pathway EB	acsE	K15023	MG	5-methyltetrahydrofolate corrinoid/iron sulfur protein methyltransferase [EC:2.1.1.258]	0	1501.22	1209.9	513.927	0	0	868.428		2759.04	0	0	0	0	0	0	0	0	0
Wood Ljungdahl pathway EB	acsE	K15023	MT	5-methyltetrahydrofolate corrinoid/iron sulfur protein methyltransferase [EC:2.1.1.258]	0	92.668	0	32.3225	0	0	0		0	0	0	0	0	0	0	0	0	0
Acetaldehyde => Ethanol	acetaldehyde => ethanol	K13954, K00001, K04072, K00114, K00002, K04022, K22473	MG	acetaldehyde => ethanol	0	0	0	0	0	0	0		303.911	0	0	0	0	0	0	0	0	0
Acetogenesis	ack	K00925	MG	acetate kinase	603.517	1158.87	602.984	0	611.592	1397.44	0		747.563	627.96	0	0	0	0	0	0	0	1749.44
Wood Ljungdahl pathway WB	acsB	K14138	MG	acetyl-CoA synthase	0	0	0	507.404	0	0	944.481		1129.76	0	0	0	0	0	0	0	0	0
Wood Ljungdahl pathway WB	acsB	K14138	MT	acetyl-CoA synthase	0	0	0	0	0	0	16.8157		0	0	0	0	0	0	0	0	0	0
Acetate to acetyl-CoA	acs	K01895	MG	acetyl-CoA synthetase	1002.84	1333.53	933.932	599.411	0	1381.5	1971.26		0	796.156	0	698.332	1159.4	0	1146.34	0	0	0
Acetate to acetyl-CoA	acs	K01895	MT	acetyl-CoA synthetase	11.0202	15.2928	0	0	0	0	12.584		0	0	0	4.75056	0	0	0	0	0	0
Fatty acid degradation	acad	K00249, K00255, K06445, K06446, K09456, K09478, K11410, K15980, K18244	MG	acyl-CoA dehydrogenase	1380.01	0	0	6713.71	4353.35	2586.54	849.756		10100.4	7094.46	2262.09	1096.59	1013.7	1470.64	1142.34	1866.21	0	0
Fatty acid degradation	acad	K00249, K00255, K06445, K06446, K09456, K09478, K11410, K15980, K18244	MT	acyl-CoA dehydrogenase	0	0	0	6.13153	0	0	0		64.1218	0	25.1791	0	1.84813	0	0	4.08184	0	0
Aerobic CO oxidation	coxSML	K03520	MG	aerobic carbon-monoxide dehydrogenase large subunit	0	0	0	0	0	0	0		0	0	0	3581.93	0	0	0	0	0	0
Aerobic CO oxidation	coxSML	K03520	MT	aerobic carbon-monoxide dehydrogenase large subunit	0	0	0	0	0	0	0		0	0	0	158.772	0	0	0	0	0	0
Aerobic CO oxidation	coxSML	K03519	MG	aerobic carbon-monoxide dehydrogenase medium subunit	0	0	0	0	0	0	0		0	0	0	359.038	0	0	796.383	201.736	0	0
Aerobic CO oxidation	coxSML	K03519	MT	aerobic carbon-monoxide dehydrogenase medium subunit	0	0	0	0	0	0	0		0	0	0	0	0	0	10.3903	0	0	0
Aerobic CO oxidation	coxSML	K03518	MG	aerobic carbon-monoxide dehydrogenase small subunit	1359.23	0	0	0	0	0	0		2810.66	0	0	752.607	832.775	818.75	830.356	595.352	0	0
Aerobic CO oxidation	coxSML	K03518	MT	aerobic carbon-monoxide dehydrogenase small subunit	0	0	0	0	0	0	0		0	0	0	0	5.51507	0	23.5714	0	0	0
Wood Ljungdahl pathway WB	cooS	K00198	MG	anaerobic carbon-monoxide dehydrogenase catalytic subunit	0	1445.99	736.474	1156.09	0	0	822.964		1446.33	0	0	0	0	0	0	0	0	0
Wood Ljungdahl pathway WB	cooS	K00198	MT	anaerobic carbon-monoxide dehydrogenase catalytic subunit	0	66.1144	0	29.1051	0	0	2.06257		0	0	0	0	0	0	0	0	0	0
CBB cycle - Rubisco	rubisco	K01601	MG	Form I RuBisCO large subunit	0	0	0	0	0	0	0		0	0	1007.65	0	0	0	0	0	1481.42	0
CBB cycle - Rubisco	rubisco	K01601	MT	Form I RuBisCO large subunit	0	0	0	0	0	0	0		0	0	18.4046	0	0	0	0	0	47.9425	0
CBB cycle - Rubisco	rubisco	K01601	MG	Form III RuBisCO large subunit	0	0	0	0	0	0	0		0	0	0	0	0	0	0	0	0	1585.66
Formate oxidation	fdhAB	K00125	MG	formate dehydrogenase (coenzyme F420) beta subunit	0	1234.92	663.528	0	0	0	0		0	0	0	0	0	0	0	0	0	0
Formate oxidation	fdhAB	K00125	MT	formate dehydrogenase (coenzyme F420) beta subunit	0	9.01403	0	0	0	0	0		0	0	0	0	0	0	0	0	0	0
Formate oxidation	fdoGH	K00124	MG	formate dehydrogenase iron-sulfur subunit	317.64	0	0	0	0	0	784.131		2244.37	1328.69	0	0	0	0	0	0	0	0
Formate oxidation	fdoGH	K00124	MT	formate dehydrogenase iron-sulfur subunit	0	0	0	0	0	0	26.8538		0	0	0	0	0	0	0	0	0	0
Formate oxidation	fdoGH	K00123	MG	formate dehydrogenase major subunit	0	0	0	0	0	0	0		0	0	0	0	0	858.336	1029.24	0	0	0
Formate oxidation	fdoGH	K00123	MT	formate dehydrogenase major subunit	0	0	0	0	0	0	0		0	0	0	0	0	0	1.06025	0	0	0
Lactate utilization	ldh	K00016	MG	L-lactate dehydrogenase	0	0	0	0	0	0	0		1460.19	0	0	0	0	0	0	0	0	0
Methanol oxidation	mdh	K00093	MG	methanol dehydrogenase	0	0	0	936.096	356.878	0	0		3121.43	869.274	950.67	881.709	966.071	944.529	1051.36	4547.04	0	0
Methanol oxidation	mdh	K00093	MT	methanol dehydrogenase	0	0	0	10.2965	196.74	0	0		283.616	0	0	0	46.7002	0	6.69354	25.3981	0	0
Wood Ljungdahl pathway EB	metF	K00297	MG	methylenetetrahydrofolate reductase (NADPH) [EC:1.5.1.20]	641.571	1463.91	988.082	1523.36	0	1020.27	1299.57		2237.33	608.765	0	0	0	0	0	0	0	0
Wood Ljungdahl pathway EB	metF	K00297	MT	methylenetetrahydrofolate reductase (NADPH) [EC:1.5.1.20]	48.1178	45.9626	0	0	0	0	41.9248		0	18.5411	0	0	0	0	0	0	0	0
Acetogenesis	pta	K00625	MG	phosphate acetyltransferase	1206.04	0	0	0	0	0	0		0	0	0	0	0	0	0	0	0	970.433
Pyruvate oxidation	porA	K00169	MG	pyruvate ferredoxin oxidoreductase alpha subunit	0	1377.04	765.816	2120.66	0	923.979	944.393		2400.36	637.522	2128.17	454.07	1156.35	986.269	1139.31	815.497	0	0
Pyruvate oxidation	porA	K00169	MT	pyruvate ferredoxin oxidoreductase alpha subunit	0	10.419	0	0	0	0	31.3636		0	0	0	0	32.7439	0	26.0733	0	0	0

## Sheet: TableS4_SI_Figure 3
Table S4. Gene level analysis showing the normalized abundance of genes (MG) and transcripts (MT) as TPM values for sulfur related metabolisms
Category	Function	Gene	KO	MTorMG	ACI_09	ACT_02	ACT_11	CHL_03	CHL_20	DOR_08	NIT_04	PRO_05	SZU16	CRE_07	CRE_19	EUR_06	EUR_14	EUR_15	MIC_10	NAN_12
DMSO metabolism	anaerobic dimethyl sulfoxide reductase subunit B	dmsAB	K07307	MG	0	0	0	429.52	0	0	0	0	0	0	0	0	0	0	0	0
DMSO metabolism	dimethylsulfide dehydrogenase subunit beta	ddhABC	K16965	MG	2186.28	0	0	0	3498.28	0	1721.48	3534.51	0	0	981.85	0	0	0	0	0
DMSO metabolism	dimethylsulfide dehydrogenase subunit beta	ddhABC	K16965	MT	0	0	0	0	0	0	0	436.826	0	0	0	0	0	0	0	0
DMSO metabolism	dimethylsulfide dehydrogenase subunit gamma	ddhABC	K16966	MG	0	0	0	0	468.942	0	0	0	0	0	0	0	0	0	0	0
Sulfur reduction	sulfhydrogenase subunit beta (sulfur reductase) [EC:1.12.98.4]	hydBG	K17996	MG	0	1120.73	908.556	0	0	953.396	641.729	0	0	0	0	0	0	0	0	1138.17
Sulfur reduction	sulfhydrogenase subunit beta (sulfur reductase) [EC:1.12.98.4]	hydBG	K17996	MT	0	14.4211	0	0	0	0	0	0	0	0	0	0	0	0	0	0
Sulfur reduction	sulfhydrogenase subunit gamma (sulfur reductase) [EC:1.12.98.4]	hydBG	K17995	MG	754.505	1030.97	820.506	0	0	0	0	0	0	0	0	0	0	0	0	0
Sulfonate metabolism	sulfopropanediol 3-dehydrogenase [EC:1.1.1.308]	hpsN	K15509	MG	0	0	0	0	0	0	0	0	0	0	0	0	0	1587.26	0	0
Sulfonate metabolism	sulfopropanediol 3-dehydrogenase [EC:1.1.1.308]	hpsN	K15509	MT	0	0	0	0	0	0	0	0	0	0	0	0	0	9.04937	0	0
Tetrathionate reduction	tetrathionate reductase subunit A	ttrABC	K08357	MG	0	0	0	0	0	1048.57	773.429	775.965	0	0	664.666	0	0	0	0	0
Tetrathionate reduction	tetrathionate reductase subunit A	ttrABC	K08357	MT	0	0	0	0	0	0	221.641	174.54	0	0	186.89	0	0	0	0	0
Tetrathionate reduction	tetrathionate reductase subunit B	ttrABC	K08358	MG	0	1590.68	891.414	0	0	993.995	1648.65	904.197	0	0	603.801	0	0	0	0	0
Tetrathionate reduction	tetrathionate reductase subunit B	ttrABC	K08358	MT	0	254.112	27.8567	0	0	0	199.58	0	0	0	221.11	0	0	0	0	0
Thiosulfate oxidation	tetrathionateforming diheme cytochrome c thiosulfate dehydrogenase (reversible)	tsdA	K19713	MG	544.526	0	0	0	0	0	0	0	0	0	0	0	0	0	0	0
Thiosulfate oxidation	thiosulfate dehydrogenase (quinone) large subunit [EC:1.8.5.2]	doxD	K16937	MG	644.083	0	0	0	1004.66	0	0	0	0	0	0	0	0	0	0	0
Dissimilatory sulfur metabolism | Sulfate reduction	adenylylsulfate reductase, subunit A	aprBA	K00394	MG	968.255	1634.19	761.249	550.661	0	0	839.161	1078.6	822.056	2255.2	1241.25	838.883	0	0	0	0
Dissimilatory sulfur metabolism | Sulfate reduction	adenylylsulfate reductase, subunit A	aprBA	K00394	MT	83.7913	938.9	165.3	0	0	0	233.159	69.9092	130.171	0	27.6782	0	0	0	0	0
Dissimilatory sulfur metabolism | Sulfate reduction	adenylylsulfate reductase, subunit B	aprBA	K00395	MG	2280.74	1946.68	1163.07	515.918	0	0	731.355	1084.22	757.678	1382.63	1410.39	526.339	0	0	0	0
Dissimilatory sulfur metabolism | Sulfate reduction	adenylylsulfate reductase, subunit B	aprBA	K00395	MT	0	1961.93	465.227	16.5358	0	0	354.032	197.131	0	0	0	0	0	0	0	0
Dissimilatory sulfur metabolism | Sulfur oxidation/Sulfite reduction	dissimilatory sulfite reductase, subunit C	dsrC	K23077	MG	0	1706.33	0	457.378	0	0	476.895	1159.94	738.844	0	406.698	349.893	0	0	0	0
Dissimilatory sulfur metabolism | Sulfur oxidation/Sulfite reduction	dissimilatory sulfite reductase, subunit C	dsrC	K23077	MT	0	1028.82	0	56.0054	0	0	483.009	0	0	0	232.399	0	0	0	0	0
Dissimilatory sulfur metabolism | Sulfur oxidation/Sulfite reduction	dissimilatory sulfite reductase, subunit E	dsrEFH	N/A	MG	0	1317.23	700.131	0	0	0	0	0	0	0	0	0	0	0	0	0
Dissimilatory sulfur metabolism | Sulfur oxidation/Sulfite reduction	dissimilatory sulfite reductase, subunit E	dsrEFH	N/A	MT	0	243.717	531.134	0	0	0	0	0	0	0	0	0	0	0	0	0
Dissimilatory sulfur metabolism | Sulfur oxidation/Sulfite reduction	dissimilatory sulfite reductase, subunit F	dsrEFH	N/A	MG	0	1365.68	677.546	0	0	0	0	0	0	0	275.852	0	0	0	0	0
Dissimilatory sulfur metabolism | Sulfur oxidation/Sulfite reduction	dissimilatory sulfite reductase, subunit F	dsrEFH	N/A	MT	0	37.7855	0	0	0	0	0	0	0	0	0	0	0	0	0	0
Dissimilatory sulfur metabolism | Sulfur oxidation/Sulfite reduction	dissimilatory sulfite reductase, subunit H	dsrEFH	N/A	MG	466.77	1529.06	1687.04	0	0	0	1939.7	0	0	0	0	0	0	0	0	0
Dissimilatory sulfur metabolism | Sulfur oxidation/Sulfite reduction	dissimilatory sulfite reductase, subunit H	dsrEFH	N/A	MT	0	330.22	0	0	0	0	96.8365	0	0	0	0	0	0	0	0	0
Dissimilatory sulfur metabolism | Sulfur oxidation/Sulfite reduction	dissimilatory sulfite reductase, subunit J	dsrJOP	N/A	MG	0	0	0	336.704	0	0	606.512	631.081	438.442	0	0	0	0	0	0	0
Dissimilatory sulfur metabolism | Sulfur oxidation/Sulfite reduction	dissimilatory sulfite reductase, subunit J	dsrJOP	N/A	MT	0	0	0	0	0	0	48.9123	0	0	0	0	0	0	0	0	0
Dissimilatory sulfur metabolism | Sulfur oxidation/Sulfite reduction	dissimilatory sulfite reductase, subunit K	dsrTMK	N/A	MG	1028.43	1208.3	850.778	461.183	0	0	956.892	1061.28	863.552	0	0	0	0	0	0	0
Dissimilatory sulfur metabolism | Sulfur oxidation/Sulfite reduction	dissimilatory sulfite reductase, subunit K	dsrTMK	N/A	MT	0	198.082	44.4851	3.72673	0	0	70.2658	0	0	0	0	0	0	0	0	0
Dissimilatory sulfur metabolism | Sulfur oxidation/Sulfite reduction	dissimilatory sulfite reductase, subunit M	dsrTMK	N/A	MG	659.627	1166.49	629.803	510.622	0	0	930.959	1213.05	526.499	0	0	0	0	0	0	0
Dissimilatory sulfur metabolism | Sulfur oxidation/Sulfite reduction	dissimilatory sulfite reductase, subunit M	dsrTMK	N/A	MT	0	1194.44	0	6.42292	0	0	204.811	0	0	0	0	0	0	0	0	0
Dissimilatory sulfur metabolism | Sulfur oxidation/Sulfite reduction	dissimilatory sulfite reductase, subunit O	dsrJOP	N/A	MG	0	0	0	509.098	0	0	767.851	895.389	818.252	0	0	0	0	0	0	0
Dissimilatory sulfur metabolism | Sulfur oxidation/Sulfite reduction	dissimilatory sulfite reductase, subunit O	dsrJOP	N/A	MT	0	0	0	0	0	0	10.0702	0	0	0	0	0	0	0	0	0
Dissimilatory sulfur metabolism | Sulfur oxidation/Sulfite reduction	dissimilatory sulfite reductase, subunit P	dsrJOP	N/A	MG	1061.08	0	0	515.817	0	0	849.943	1288.27	943	0	0	0	0	0	0	0
Dissimilatory sulfur metabolism | Sulfur oxidation/Sulfite reduction	dissimilatory sulfite reductase, subunit P	dsrJOP	N/A	MT	0	0	0	0	0	0	17.2053	0	0	0	0	0	0	0	0	0
Dissimilatory sulfur metabolism | Sulfur oxidation/Sulfite reduction	dissimilatory sulfite reductase, subunit T	dsrTMK	N/A	MG	735.304	0	0	319.829	0	0	575.66	797.859	385.495	0	0	0	0	0	0	0
Dissimilatory sulfur metabolism | Sulfur oxidation/Sulfite reduction	dissimilatory sulfite reductase, subunit T	dsrTMK	N/A	MT	0	0	0	0	0	0	37.6248	0	0	0	0	0	0	0	0	0
Dissimilatory sulfate reduction or sulfide oxidation	quinone-modifying oxidoreductase, subunit QmoA	qmoABC	K16885	MG	0	1440.41	724.274	409.329	0	0	994.55	1193.68	532.651	0	0	0	0	0	0	0
Dissimilatory sulfate reduction or sulfide oxidation	quinone-modifying oxidoreductase, subunit QmoA	qmoABC	K16885	MT	0	539.947	0	0	0	0	30.9778	0	8.87752	0	0	0	0	0	0	0
Dissimilatory sulfate reduction or sulfide oxidation	quinone-modifying oxidoreductase, subunit QmoB	qmoABC	K16886	MG	785.295	1150.54	799.7	543.921	0	0	1046.05	1376.64	734.382	0	0	0	0	0	0	0
Dissimilatory sulfate reduction or sulfide oxidation	quinone-modifying oxidoreductase, subunit QmoB	qmoABC	K16886	MT	0	219.804	0	0	0	0	1.84326	0	0	0	0	0	0	0	0	0
Dissimilatory sulfate reduction or sulfide oxidation	quinone-modifying oxidoreductase, subunit QmoC	qmoABC	K16887	MG	964.366	1084.95	856.252	392.088	0	0	871.849	0	572.776	0	1087.57	0	0	0	0	0
Dissimilatory sulfate reduction or sulfide oxidation	quinone-modifying oxidoreductase, subunit QmoC	qmoABC	K16887	MT	0	291.857	38.6279	0	0	0	17.6488	0	0	0	0	0	0	0	0	0
DMSO metabolism | DMSO (Dimethyl sulfoxide) <-> DMS (Dimethyl sulfide)	anaerobic dimethyl sulfoxide reductase subunit A	dmsAB	K07306	MG	0	0	0	994.934	0	0	0	0	0	0	0	0	0	0	0	0
DMSO metabolism | DMS (Dimethyl sulfide) <-> Methanethiol	dimethyl-sulfide monooxygenase subunit B	dmoB	N/A	MG	0	0	701.402	2164.89	3253.85	0	843.351	0	578.022	844.597	1111.66	0	0	0	1147.08	0
DMSO metabolism | DMS (Dimethyl sulfide) <-> Methanethiol	dimethyl-sulfide monooxygenase subunit B	dmoB	N/A	MT	0	0	0	0	0	0	28.8325	0	0	0	0	0	0	0	0	0
DMSO metabolism | DMSO (Dimethyl sulfoxide) <-> DMS (Dimethyl sulfide)	dimethylsulfide dehydrogenase subunit alpha	ddhABC	K16964	MG	2640.13	2837.94	789.896	1629.08	8421	0	1748.34	5340.98	0	0	696.376	0	0	280.78	0	0
DMSO metabolism | DMSO (Dimethyl sulfoxide) <-> DMS (Dimethyl sulfide)	dimethylsulfide dehydrogenase subunit alpha	ddhABC	K16964	MT	0	308.589	0	113.115	41.7993	0	2.28448	0	0	0	0	0	0	0	0	0
Dissimilatory sulfur metabolism | Sulfur oxidation/Sulfite reduction	dissimilatory sulfite reductase alpha subunit	dsrAB	K11180	MG	1075.32	2894.11	1731.22	490.384	0	0	868.07	1022.59	754.926	0	541.794	0	0	0	0	0
Dissimilatory sulfur metabolism | Sulfur oxidation/Sulfite reduction	dissimilatory sulfite reductase alpha subunit	dsrAB	K11180	MT	0	569.247	72.067	0	0	0	145.255	48.4642	13.2831	0	0	0	0	0	0	0
Dissimilatory sulfur metabolism | Sulfur oxidation/Sulfite reduction	dissimilatory sulfite reductase beta subunit	dsrAB	K11181	MG	753.472	2649.56	1555.34	460.649	0	0	938.74	0	865.318	0	513.188	786.642	0	0	0	0
Dissimilatory sulfur metabolism | Sulfur oxidation/Sulfite reduction	dissimilatory sulfite reductase beta subunit	dsrAB	K11181	MT	0	527.584	68.1669	69.1665	0	0	193.768	0	0	0	8.84807	0	0	0	0	0
Dissimilatory sulfur metabolism | Sulfur oxidation/Sulfite reduction	dissimilatory sulfite reductase delta subunit	dsrD	N/A	MG	596.829	1078.47	174.524	772.377	0	0	561.018	0	909.97	0	0	0	0	0	0	0
Dissimilatory sulfur metabolism | Sulfur oxidation/Sulfite reduction	dissimilatory sulfite reductase delta subunit	dsrD	N/A	MT	0	815.22	69.8095	53.2674	0	0	214.507	0	0	0	0	0	0	0	0	0
Sulfur-related amino acid metabolism | SAMe (S-adenosyl-L-methionine) -> SAH (S-adenosyl-L-homocysteine)	DNA (cytosine-5)-methyltransferase 1	dcm	K00558	MG	0	0	0	0	129.369	0	562.426	2209.27	0	0	0	0	0	454.515	0	1560.73
Sulfur-related amino acid metabolism | SAMe (S-adenosyl-L-methionine) -> SAH (S-adenosyl-L-homocysteine)	DNA (cytosine-5)-methyltransferase 1	dcm	K00558	MT	0	0	0	0	0	0	0	123.494	0	0	0	0	0	9.38699	0	0
Dissimilatory sulfur metabolism | Thiosulfate oxidation	L-cysteine S-thiosulfotransferase	soxXA	K17222	MG	0	0	0	0	0	0	767.923	0	0	0	0	0	0	0	0	0
Dissimilatory sulfur metabolism | Thiosulfate oxidation	L-cysteine S-thiosulfotransferase	soxXA	K17222	MT	0	0	0	0	0	0	139.4	0	0	0	0	0	0	0	0	0
Dissimilatory sulfur metabolism | Thiosulfate oxidation	L-cysteine S-thiosulfotransferase	soxXA	K17223	MG	0	0	0	0	0	0	752.127	0	0	0	0	0	0	0	0	0
Dissimilatory sulfur metabolism | Thiosulfate oxidation	L-cysteine S-thiosulfotransferase	soxXA	K17223	MT	0	0	0	0	0	0	246.967	0	0	0	0	0	0	0	0	0
DMSO metabolism | DMS (Dimethyl sulfide) <-> Methanethiol	methanethiol S-methyltransferase	mddA	K21310	MG	0	0	0	0	0	0	849.381	999.276	0	0	0	0	0	0	0	0
Dissimilatory sulfur metabolism | Thiosulfate oxidation	S-sulfosulfanyl-L-cysteine sulfohydrolase	soxB	K17224	MG	0	0	0	0	0	0	938.163	0	0	0	0	0	0	0	0	0
Dissimilatory sulfur metabolism | Thiosulfate oxidation	S-sulfosulfanyl-L-cysteine sulfohydrolase	soxB	K17224	MT	0	0	0	0	0	0	35.8455	0	0	0	0	0	0	0	0	0
Dissimilatory sulfur metabolism | Sulfate reduction	sulfate adenylyltransferase	sat	K00958	MG	1048.21	1476.91	1051.54	684.938	487.061	0	819.008	1080.38	941.94	1901.47	1346.16	1005.01	1415.5	317.917	0	0
Dissimilatory sulfur metabolism | Sulfate reduction	sulfate adenylyltransferase	sat	K00958	MT	0	373.097	0	0	0	0	176.715	56.3232	0	0	0	0	0.919157	0	0	0
Dissimilatory sulfur metabolism | Sulfide oxidation	sulfide:quinone oxidoreductase	sqr	K17218	MG	0	1407.9	1200.74	0	387.691	0	731.461	0	0	1069.73	625.264	2093.58	1875.51	503.537	0	0
Dissimilatory sulfur metabolism | Sulfide oxidation	sulfide:quinone oxidoreductase	sqr	K17218	MT	0	169.131	0	0	0	0	3.45845	0	0	214.742	0	4.30921	110.198	11.5978	0	0
Dissimilatory sulfur metabolism | Sulfur oxidation	sulfur dioxygenase	sdo	K17725	MG	0	0	0	677.733	0	0	0	1151.14	0	891.947	435.975	0	0	0	0	0
Dissimilatory sulfur metabolism | Sulfur oxidation	sulfur dioxygenase	sdo	K17725	MT	0	0	0	9.51204	0	0	0	0	0	0	0	0	0	0	0	0
Dissimilatory sulfur metabolism | Thiosulfate oxidation	sulfur-oxidizing protein SoxY	soxYZ	K17226	MG	0	0	0	0	0	0	581.019	0	0	0	0	0	0	0	0	0
Dissimilatory sulfur metabolism | Thiosulfate oxidation	sulfur-oxidizing protein SoxY	soxYZ	K17226	MT	0	0	0	0	0	0	323.71	0	0	0	0	0	0	0	0	0
Dissimilatory sulfur metabolism | Thiosulfate oxidation	sulfur-oxidizing protein SoxZ	soxYZ	K17227	MG	0	0	0	0	0	0	373.512	0	0	0	0	0	0	0	0	0
Dissimilatory sulfur metabolism | Thiosulfate oxidation	sulfur-oxidizing protein SoxZ	soxYZ	K17227	MT	0	0	0	0	0	0	43.5764	0	0	0	0	0	0	0	0	0
Dissimilatory sulfur metabolism | Thiosulfate disproportionation	thiosulfate reductase / polysulfide reductase chain A	phsA	K08352	MG	0	0	693.102	0	0	0	0	1220.85	0	0	0	0	0	0	0	0
Dissimilatory sulfur metabolism | Thiosulfate disproportionation	thiosulfate reductase / polysulfide reductase chain A	phsA	K08352	MT	0	0	36.6721	0	0	0	0	17.0351	0	0	0	0	0	0	0	0
Dissimilatory sulfur metabolism | sulfur reduction_disproportionation	thiosulfate/3-mercaptopyruvate sulfurtransferase [EC:2.8.1.1 2.8.1.2] rhodanese	tst	K01011	MG	0	0	0	0	1528.57	0	1862.05	0	0	0	547.106	0	0	0	0	0
Dissimilatory sulfur metabolism | sulfur reduction_disproportionation	thiosulfate/3-mercaptopyruvate sulfurtransferase [EC:2.8.1.1 2.8.1.2] rhodanese	tst	K01011	MT	0	0	0	0	50.7931	0	81.7638	0	0	0	0	0	0	0	0	0

## Sheet: TableS5_SI_Figure 4
Table S5. Gene level analysis showing the normalized abundance of genes (MG) and transcripts (MT) as other respiration related metabolisms
Category	Function	Gene	KO	MTorMG	ACI_09	ACT_02	ACT_11	CHL_03	CHL_20	DOR_08	NIT_04	PAT_13	PRO_05	SZU16	CRE_07	CRE_19	EUR_01	EUR_06	EUR_14	EUR_15	MIC_10
Metal (Iron/Manganese) reduction	decaheme c-type cytochrome, OmcA/MtrC family	mtrC	N/A	MG	0	0	0	0	0	0	818.614	0	0	0	0	0	0	0	0	0	0
Metal (Iron/Manganese) reduction	decaheme c-type cytochrome, OmcA/MtrC family	mtrC	N/A	MT	0	0	0	0	0	0	47.7265	0	0	0	0	0	0	0	0	0	0
Ni-Fe Hydrogenase	Ni-Fe Hydrogenase, Bidirectional	nife-group-3abd	N/A	MG	0	0	0	0	0	1270.81	0	0	1182.67	0	0	0	0	0	0	0	0
Ni-Fe Hydrogenase	Ni-Fe Hydrogenase, Electron-bifurcation	nife-group-3c	N/A	MG	0	0	0	665.16	0	0	0	0	0	0	0	0	0	0	0	0	0
Ni-Fe Hydrogenase	Ni-Fe Hydrogenase, H2-evolving	nife-group-4a-g	N/A	MG	0	0	0	0	0	0	815.013	0	0	0	0	0	0	0	0	0	0
Ni-Fe Hydrogenase	Ni-Fe Hydrogenase, H2-uptake	nife-group-1	N/A	MG	0	0	756.247	539.717	0	0	1023.73	0	1025.08	0	0	0	0	0	0	0	0
Ni-Fe Hydrogenase	Ni-Fe Hydrogenase, H2-uptake	nife-group-1	N/A	MT	0	0	0	0	0	0	178.398	0	172.725	0	0	0	0	0	0	0	0
Nitrate reduction	nitrate reductase / nitrite oxidoreductase, alpha subunit	narGH	K00370	MG	1521.7	0	0	0	0	0	915.504	0	1122.86	0	0	0	0	0	0	0	0
Nitrate reduction	nitrate reductase / nitrite oxidoreductase, alpha subunit	narGH	K00370	MT	0	0	0	0	0	0	2.28448	0	0	0	0	0	0	0	0	0	0
Nitrate reduction	nitrate reductase / nitrite oxidoreductase, beta subunit	narGH	K00371	MG	1120.87	0	0	0	0	0	719.287	0	954.418	0	0	0	0	0	0	0	0
Complex II (Succinate dehydrogenase/Fumarate reductase)	succinate dehydrogenase / fumarate reductase, cytochrome b subunit	sdhCD	K00241	MG	1079.98	0	0	0	0	0	0	0	0	0	0	0	0	0	0	0	0
Oxygen metabolism - cytochrome (quinone) oxidase, bd type	cytochrome bd ubiquinol oxidase subunit I	cydAB	K00425	MG	749.372	2796.37	552.439	0	471.633	0	663.515	0	1897.01	528.049	0	776.89	1040.98	731.995	2428.33	479.551	0
Oxygen metabolism - cytochrome (quinone) oxidase, bd type	cytochrome bd ubiquinol oxidase subunit I	cydAB	K00425	MT	0	0	0	0	0	0	0	0	0	0	0	116.716	10.9218	0	8.02099	5.66337	0
Oxygen metabolism - cytochrome (quinone) oxidase, bd type	cytochrome bd ubiquinol oxidase subunit II	cydAB	K00426	MG	1172.55	1079.11	516.733	0	0	0	846.848	0	2218.02	783.278	0	0	0	0	0	0	0
Oxygen metabolism - cytochrome (quinone) oxidase, bd type	cytochrome bd ubiquinol oxidase subunit II	cydAB	K00426	MT	0	0	0	0	0	0	8.10381	0	0	0	0	0	0	0	0	0	0
Oxygen metabolism - cytochrome c oxidase, cbb3-type	cytochrome c oxidase cbb3-type subunit I	ccoNOP	K00404	MG	780.371	0	0	0	0	0	0	0	0	0	0	0	0	0	0	0	0
Oxygen metabolism - cytochrome c oxidase, cbb3-type	cytochrome c oxidase cbb3-type subunit II	ccoNOP	K00405	MG	768.971	0	0	0	0	0	0	0	0	0	0	0	0	0	0	0	0
Oxygen metabolism - cytochrome c oxidase, cbb3-type	cytochrome c oxidase cbb3-type subunit III	ccoNOP	K00406	MG	0	942.729	1156.68	0	0	0	0	0	0	0	0	0	0	0	0	0	0
Oxygen metabolism - cytochrome c oxidase, cbb3-type	cytochrome c oxidase cbb3-type subunit III	ccoNOP	K00406	MT	0	5.35641	0	0	0	0	0	0	0	0	0	0	0	0	0	0	0
Oxygen metabolism - cytochrome c oxidase, caa3-type	cytochrome c oxidase subunit I	coxAB	K02274	MG	0	0	0	0	506.673	0	0	0	0	0	0	0	0	0	0	0	0
Oxygen metabolism - cytochrome c oxidase, caa3-type	cytochrome c oxidase subunit II	coxAB	K02275	MG	448.292	0	0	0	733.396	0	0	0	0	0	0	0	0	0	0	0	0
Oxygen metabolism - cytochrome (quinone) oxidase, bo type	cytochrome o ubiquinol oxidase subunit I	cyoABCD	K02298	MG	0	0	0	0	0	0	0	2534.67	960.624	0	0	0	0	0	0	0	0
Oxygen metabolism - cytochrome (quinone) oxidase, bo type	cytochrome o ubiquinol oxidase subunit II	cyoABCD	K02297	MG	0	0	0	0	0	0	0	3169.7	1025.12	0	0	0	0	0	0	0	0
Oxygen metabolism - cytochrome (quinone) oxidase, bo type	cytochrome o ubiquinol oxidase subunit III	cyoABCD	K02299	MG	0	0	0	0	0	0	0	1009.64	819.421	0	0	0	0	0	0	0	0
Oxygen metabolism - cytochrome (quinone) oxidase, bo type	cytochrome o ubiquinol oxidase subunit IV	cyoABCD	K02300	MG	0	0	0	0	0	0	0	3114.88	1032.42	0	0	0	0	0	0	0	0
Complex V (F-type H+-transporting ATPase)	F-type H+/Na+-transporting ATPase subunit alpha	atpAD (F-type)	K02111	MG	1084.18	1587.43	836.446	483.497	723.197	826.88	784.153	0	0	661.773	0	0	0	0	0	0	0
Complex V (F-type H+-transporting ATPase)	F-type H+/Na+-transporting ATPase subunit alpha	atpAD (F-type)	K02111	MT	0	214.77	0	0	0	0	16.3365	0	0	0	0	0	0	0	0	0	0
Complex V (F-type H+-transporting ATPase)	F-type H+/Na+-transporting ATPase subunit beta	atpAD (F-type)	K02112	MG	1109.29	1720.02	930.151	508.029	0	1205.29	813.974	0	920.415	761.755	0	0	0	0	0	0	0
Complex V (F-type H+-transporting ATPase)	F-type H+/Na+-transporting ATPase subunit beta	atpAD (F-type)	K02112	MT	0	89.0158	0	6.48548	0	0	45.9386	0	0	0	0	0	0	0	0	0	0
Complex I (NADH-quinone oxidoreductase)	NADH-quinone oxidoreductase subunit A	nuoABC	K00330	MG	1034.6	2440.68	882.362	523.742	1065.95	840.446	850.403	0	1303.79	1547.9	0	0	0	0	0	0	0
Complex I (NADH-quinone oxidoreductase)	NADH-quinone oxidoreductase subunit A	nuoABC	K00330	MT	0	0	0	0	0	0	114.156	0	0	0	0	0	0	0	0	0	0
Complex I (NADH-quinone oxidoreductase)	NADH-quinone oxidoreductase subunit B	nuoABC	K00331	MG	658.667	1990.46	1403.95	474.902	1113.33	1244.61	1405.38	0	2039.78	900.296	0	0	1149.08	887.419	928.808	0	0
Complex I (NADH-quinone oxidoreductase)	NADH-quinone oxidoreductase subunit B	nuoABC	K00331	MT	0	151.164	0	39.1672	0	0	21.8544	0	0	0	0	0	0	0	0	0	0
Complex I (NADH-quinone oxidoreductase)	NADH-quinone oxidoreductase subunit C	nuoABC	K00332	MG	769.299	0	0	0	0	0	525.875	0	0	0	0	0	0	0	0	0	0
Complex I (NADH-quinone oxidoreductase)	NADH-quinone oxidoreductase subunit C	nuoABC	K00332	MT	0	0	0	0	0	0	68.0989	0	0	0	0	0	0	0	0	0	0
Nitrite reduction to ammonia	nitrite reductase (cytochrome c-552)	nrfA	K03385	MG	0	0	0	0	0	0	0	0	0	1485.15	0	0	0	0	0	0	0
Nitrite reduction to ammonia	nitrite reductase (cytochrome c-552)	nrfA	K03385	MT	0	0	0	0	0	0	0	0	0	182.384	0	0	0	0	0	0	0
Nitrite reduction	nitrite reductase (NO-forming)	nirK	K00368	MG	0	0	0	0	518.304	0	0	0	0	0	0	981.017	0	0	0	0	0
Complex III (Cytochrome c reductase)	ubiquinol-cytochrome c reductase cytochrome b/c1 subunit	petAB	K00412	MG	678.125	0	0	0	0	0	737.368	0	0	0	0	0	0	0	0	0	0
Complex III (Cytochrome c reductase)	ubiquinol-cytochrome c reductase cytochrome b/c1 subunit	petAB	K00412	MT	0	0	0	0	0	0	21.657	0	0	0	0	0	0	0	0	0	0
Complex V (ATP synthase: V/A-type H+/Na+-transporting ATPase)	V/A-type H+/Na+-transporting ATPase subunit A	atpAB (V/A-type)	K02117	MG	0	0	0	0	0	0	0	0	0	0	1525.48	485.336	0	749.247	0	518.806	1425.62
Complex V (ATP synthase: V/A-type H+/Na+-transporting ATPase)	V/A-type H+/Na+-transporting ATPase subunit A	atpAB (V/A-type)	K02117	MT	0	0	0	0	0	0	0	0	0	0	0	69.1236	0	0	0	0	0
Complex V (ATP synthase: V/A-type H+/Na+-transporting ATPase)	V/A-type H+/Na+-transporting ATPase subunit B	atpAB (V/A-type)	K02118	MG	0	0	0	0	0	0	0	0	0	0	0	433.952	1187.44	866.188	1075.24	233.552	1977.98
Complex V (ATP synthase: V/A-type H+/Na+-transporting ATPase)	V/A-type H+/Na+-transporting ATPase subunit B	atpAB (V/A-type)	K02118	MT	0	0	0	0	0	0	0	0	0	0	0	41.9953	12.7271	0	18.1329	0	0
